# Supplementary material for: Association of Cesarean Delivery and Formula Supplementation with the Stool Metabolome of 6-Week-Old Infants
Source: Metabolites. 2021 Oct 13;11(10):702. doi: 10.3390/metabo11100702 (PMC8540440; doi:10.3390/metabo11100702)
Supplement: Supplementary file 1 [file metabolites-11-00702-s001.zip]

Archive with 1 entries (1 files):
- metabolites-1353079-supplementary.pdf
